# Supplementary material for: Diagnostic accuracy of plasma p‐tau217/Aβ42 for Alzheimer's disease in clinical and community cohorts
Source: Alzheimers Dement. 2025 Mar 29;21(3):e70038. doi: 10.1002/alz.70038 (PMC11953589; doi:10.1002/alz.70038)
Supplement: Supplementary file 2 — Supporting Information [file ALZ-21-e70038-s002.xlsx]

## Sheet: eTable 1
eTable 1. Accuracy of plasma biomarkers in classification of Aβ PET status by visual read in the entire CADS and GHABS cohorts.
CADS cohort: Aβ PET positivity
Single-cutoff approach
	Cutoff value	Accuracy		PPV		NPV		Sensitivity		Specificity
		Mean	Difference	Mean	Difference	Mean	Difference	Mean	Difference	Mean	Difference
p-tau217	≥0.247	0.927 (0.899,0.956)	ref	0.903 (0.853,0.945)	ref	0.953 (0.917,0.984)	ref	0.946 (0.914,0.984)	ref	0.91 (0.857,0.948)	ref
p-tau181	≥1.410	0.901 (0.875,0.932)	-0.026 (-0.051,-0.001)	0.904 (0.847,0.95)	0.001 (-0.051,0.052)	0.908 (0.854,0.954)	-0.045 (-0.087,-0.003)	0.908 (0.841,0.952)	-0.038 (-0.089,0.013)	0.896 (0.856,0.957)	-0.015 (-0.072,0.042)
p-tau217/Aβ42	≥0.010	0.94 (0.917,0.964)	0.013 (0,0.026)	0.923 (0.878,0.96)	0.02 (-0.011,0.051)	0.962 (0.93,0.991)	0.009 (-0.021,0.039)	0.951 (0.927,0.991)	0.005 (-0.028,0.039)	0.93 (0.882,0.963)	0.02 (-0.015,0.055)
p-tau181/Aβ42	≥0.051	0.925 (0.899,0.951)	-0.003 (-0.028,0.023)	0.901 (0.857,0.942)	-0.002 (-0.046,0.042)	0.95 (0.915,0.98)	-0.002 (-0.037,0.032)	0.951 (0.912,0.979)	0.005 (-0.033,0.044)	0.9 (0.862,0.944)	-0.01 (-0.058,0.039)
Aβ42/40	<0.094	0.857 (0.821,0.891)	-0.07 (-0.112,-0.028)	0.825 (0.764,0.882)	-0.078 (-0.141,-0.014)	0.894 (0.847,0.942)	-0.059 (-0.114,-0.003)	0.891 (0.841,0.942)	-0.054 (-0.117,0.009)	0.826 (0.755,0.885)	-0.085 (-0.159,-0.01)
Two-cutoff approach
	Cutoff value	Accuracy		PPV		NPV		Sensitivity		Specificity
		Mean	Difference	Mean	Difference	Mean	Difference	Mean	Difference	Mean	Difference
p-tau217	≤0.230 , ≥0.514	0.943 (0.916,0.967)	ref	0.93 (0.884,0.967)	ref	0.952 (0.921,0.979)	ref	0.951 (0.917,0.981)	ref	0.95 (0.915,0.979)	ref
p-tau181	≤0.230 , ≥1.880	0.941 (0.914,0.967)	-0.002 (-0.038,0.034)	0.935 (0.891,0.972)	0.005 (-0.055,0.064)	0.947 (0.911,0.977)	-0.005 (-0.05,0.04)	0.951 (0.918,0.979)	0 (-0.021,0.021)	0.95 (0.918,0.979)	0 (-0.028,0.028)
p-tau217/Aβ42	<0.010 , ≥0.018	0.942 (0.916,0.965)	-0.001 (-0.035,0.033)	0.925 (0.88,0.967)	-0.005 (-0.062,0.051)	0.955 (0.922,0.98)	0.002 (-0.04,0.045)	0.951 (0.916,0.979)	0 (-0.021,0.021)	0.945 (0.909,0.975)	-0.005 (-0.015,0.005)
p-tau181/Aβ42	<0.051 , ≥0.072	0.944 (0.92,0.964)	0.001 (-0.031,0.033)	0.938 (0.896,0.974)	0.008 (-0.048,0.064)	0.948 (0.916,0.979)	-0.004 (-0.043,0.034)	0.946 (0.913,0.977)	-0.005 (-0.034,0.023)	0.955 (0.925,0.981)	0.005 (-0.021,0.031)
Aβ42/40	≥0.100 , ≤0.083	0.918 (0.882,0.955)	-0.025 (-0.068,0.019)	0.887 (0.813,0.949)	-0.043 (-0.123,0.036)	0.936 (0.893,0.972)	-0.016 (-0.066,0.034)	0.951 (0.916,0.979)	0 (-0.044,0.044)	0.955 (0.923,0.98)	0.005 (-0.03,0.04)
GHABS cohort: Aβ PET positivity
Single-cutoff approach
	Cutoff value	Accuracy		PPV		NPV		Sensitivity		Specificity
		Mean	Difference	Mean	Difference	Mean	Difference	Mean	Difference	Mean	Difference
p-tau217	≥0.169	0.909 (0.868,0.959)	ref	0.906 (0.849,1)	ref	0.912 (0.833,0.971)	ref	0.889 (0.775,0.96)	ref	0.925 (0.882,1)	ref
p-tau181	≥1.04	0.876 (0.835,0.942)	-0.033 (-0.079,0.013)	0.842 (0.771,1)	-0.064 (-0.194,0.066)	0.906 (0.805,0.97)	-0.006 (-0.075,0.063)	0.889 (0.729,0.965)	0 (-0.109,0.109)	0.866 (0.81,1)	-0.06 (-0.175,0.056)
p-tau217/Aβ42	>0.007	0.934 (0.893,0.975)	0.025 (-0.006,0.056)	0.926 (0.846,1)	0.02 (-0.051,0.091)	0.94 (0.873,0.986)	0.028 (-0.026,0.082)	0.926 (0.843,0.983)	0.037 (-0.04,0.114)	0.94 (0.871,1)	0.015 (-0.047,0.077)
p-tau181/Aβ42	≥0.043	0.934 (0.901,0.975)	0.025 (-0.022,0.072)	0.897 (0.826,0.982)	-0.009 (-0.105,0.087)	0.968 (0.9,1)	0.056 (-0.009,0.121)	0.963 (0.87,1)	0.074 (-0.017,0.165)	0.91 (0.852,0.986)	-0.015 (-0.099,0.069)
Aβ42/40	≤0.091	0.826 (0.769,0.901)	-0.083 (-0.152,-0.013)	0.789 (0.642,0.918)	-0.117 (-0.254,0.02)	0.859 (0.786,0.983)	-0.053 (-0.159,0.053)	0.833 (0.722,0.984)	-0.056 (-0.209,0.097)	0.821 (0.639,0.94)	-0.104 (-0.26,0.051)
Two-cutoff approach
	Cutoff value	Accuracy		PPV		NPV		Sensitivity		Specificity
		Mean	Difference	Mean	Difference	Mean	Difference	Mean	Difference	Mean	Difference
p-tau217	≤0.086 , ≥0.197	0.938 (0.877,0.988)	ref	0.938 (0.867,1)	ref	0.939 (0.85,1)	ref	0.963 (0.907,1)	ref	0.955 (0.901,1)	ref
p-tau181	≤0.650 , ≥1.24	0.938 (0.875,0.984)	-0.001 (-0.077,0.075)	0.955 (0.886,1)	0.017 (-0.071,0.105)	0.9 (0.741,1)	-0.039 (-0.203,0.125)	0.963 (0.911,1)	0 (-0.051,0.051)	0.97 (0.919,1)	0.015 (-0.052,0.082)
p-tau217/Aβ42	≤0.005 , ≥0.009	0.95 (0.901,0.99)	0.012 (-0.054,0.078)	0.958 (0.897,1)	0.02 (-0.067,0.107)	0.943 (0.875,1)	0.004 (-0.1,0.108)	0.944 (0.881,1)	-0.019 (-0.055,0.018)	0.97 (0.922,1)	0.015 (-0.014,0.044)
p-tau181/Aβ42	≤0.043 , >0.051	0.955 (0.911,0.991)	0.017 (-0.044,0.078)	0.939 (0.863,1)	0.001 (-0.091,0.093)	0.968 (0.922,1)	0.029 (-0.057,0.115)	0.963 (0.907,1)	0 (0,0)	0.955 (0.897,1)	0 (-0.072,0.072)
Aβ42/40	≥0.100 , ≤0.074	0.891 (0.8,0.964)	-0.047 (-0.144,0.049)	0.667 (0.364,0.909)	-0.271 (-0.562,0.02)	0.953 (0.884,1)	0.014 (-0.089,0.117)	0.963 (0.907,1)	0 (-0.052,0.052)	0.94 (0.883,1)	-0.015 (-0.095,0.065)

## Sheet: eTable 2
eTable 2. Accuracy of plasma biomarkers in classification of Aβ and tau PET status by quantitative results in the entire CADS cohort in sensitivity analysis.
Aβ PET positivity (Centiloids >25)
Single-cutoff approach
	Cutoff value	Accuracy		PPV		NPV		Sensitivity		Specificity
		Mean	Difference	Mean	Difference	Mean	Difference	Mean	Difference	Mean	Difference
p-tau217	≥0.234	0.894(0.862,0.922)	ref	0.841(0.788,0.9)	ref	0.947(0.907,0.976)	ref	0.943(0.893,0.974)	ref	0.853(0.803,0.915)	ref
p-tau181	≥1.41	0.865(0.836,0.901)	-0.029(-0.054,-0.003)	0.824(0.756,0.891)	-0.017(-0.076,0.042)	0.904(0.859,0.961)	-0.043(-0.092,0.006)	0.891(0.831,0.961)	-0.052(-0.117,0.013)	0.844(0.761,0.91)	-0.009(-0.082,0.064)
p-tau217/Aβ42	≥0.009	0.899(0.873,0.93)	0.005(-0.008,0.019)	0.85(0.799,0.908)	0.009(-0.025,0.043)	0.948(0.911,0.984)	0.001(-0.032,0.034)	0.943(0.893,0.983)	0(-0.041,0.041)	0.863(0.81,0.921)	0.009(-0.031,0.05)
p-tau181/Aβ42	＞0.053	0.886(0.852,0.917)	-0.008(-0.034,0.018)	0.842(0.785,0.892)	0.001(-0.045,0.047)	0.928(0.891,0.966)	-0.019(-0.055,0.017)	0.92(0.879,0.962)	-0.023(-0.068,0.022)	0.858(0.803,0.903)	0.005(-0.047,0.057)
Aβ42/40	＜0.094	0.816(0.784,0.86)	-0.078(-0.12,-0.036)	0.759(0.706,0.834)	-0.082(-0.148,-0.016)	0.876(0.82,0.926)	-0.071(-0.13,-0.012)	0.868(0.79,0.924)	-0.075(-0.15,0)	0.773(0.714,0.856)	-0.081(-0.161,0)
Two-cutoff approach
	Cutoff value	Accuracy		PPV		NPV		Sensitivity		Specificity
		Mean	Difference	Mean	Difference	Mean	Difference	Mean	Difference	Mean	Difference
p-tau217	<0.202 , >0.865	0.934(0.904,0.963)	0(0,0)	0.889(0.82,0.948)	0(0,0)	0.956(0.926,0.984)	0(0,0)	0.954(0.922,0.982)	0(0,0)	0.953(0.922,0.979)	0(0,0)
p-tau181	<1.140 , >2.410	0.924(0.89,0.958)	-0.01(-0.054,0.035)	0.88(0.812,0.947)	-0.009(-0.1,0.082)	0.948(0.908,0.981)	-0.008(-0.055,0.039)	0.954(0.92,0.982)	0(-0.023,0.023)	0.953(0.923,0.978)	0(-0.027,0.027)
p-tau217/Aβ42	≤0.008 , ≥0.030	0.936(0.91,0.963)	0.003(-0.037,0.042)	0.91(0.857,0.958)	0.021(-0.052,0.094)	0.952(0.918,0.979)	-0.004(-0.046,0.038)	0.948(0.909,0.977)	-0.006(-0.032,0.021)	0.953(0.922,0.98)	0(-0.013,0.013)
p-tau181/Aβ42	<0.046 , >0.090	0.936(0.908,0.965)	0.003(-0.034,0.039)	0.908(0.851,0.96)	0.019(-0.049,0.087)	0.954(0.922,0.983)	-0.002(-0.04,0.036)	0.954(0.916,0.981)	0(-0.028,0.028)	0.953(0.925,0.978)	0(-0.023,0.023)
Aβ42/40	>0.104 , <0.082	0.88(0.825,0.928)	-0.054(-0.112,0.003)	0.82(0.719,0.911)	-0.069(-0.186,0.048)	0.914(0.857,0.964)	-0.042(-0.103,0.019)	0.948(0.913,0.979)	-0.006(-0.051,0.04)	0.948(0.915,0.975)	-0.005(-0.045,0.035)
Aβ PET positivity (Centiloids >15)
Single-cutoff approach
	Cutoff value	Accuracy		PPV		NPV		Sensitivity		Specificity
		Mean	Difference	Mean	Difference	Mean	Difference	Mean	Difference	Mean	Difference
p-tau217	≥0.23	0.891(0.862,0.922)	ref	0.873(0.814,0.922)	ref	0.91(0.87,0.96)	ref	0.91(0.87,0.963)	ref	0.872(0.808,0.923)	ref
p-tau181	≥1.4	0.862(0.836,0.901)	-0.029(-0.054,-0.004)	0.858(0.793,0.926)	-0.015(-0.08,0.05)	0.867(0.817,0.938)	-0.043(-0.106,0.02)	0.862(0.799,0.94)	-0.048(-0.127,0.032)	0.862(0.787,0.933)	-0.01(-0.093,0.073)
p-tau217/Aβ42	＞0.007	0.899(0.873,0.932)	0.008(-0.005,0.021)	0.868(0.831,0.934)	-0.005(-0.04,0.03)	0.934(0.88,0.967)	0.024(-0.014,0.062)	0.937(0.876,0.968)	0.026(-0.018,0.071)	0.862(0.823,0.937)	-0.01(-0.055,0.035)
p-tau181/Aβ42	＞0.053	0.883(0.855,0.914)	-0.008(-0.033,0.017)	0.879(0.818,0.921)	0.006(-0.044,0.056)	0.887(0.848,0.944)	-0.023(-0.067,0.021)	0.884(0.847,0.948)	-0.026(-0.078,0.025)	0.883(0.817,0.923)	0.01(-0.051,0.072)
Aβ42/40	＜0.094	0.834(0.797,0.87)	-0.057(-0.099,-0.015)	0.814(0.755,0.872)	-0.059(-0.122,0.004)	0.855(0.794,0.911)	-0.055(-0.117,0.007)	0.857(0.79,0.915)	-0.053(-0.126,0.02)	0.811(0.748,0.877)	-0.061(-0.14,0.018)
Two-cutoff approach
	Cutoff value	Accuracy		PPV		NPV		Sensitivity		Specificity
		Mean	Difference	Mean	Difference	Mean	Difference	Mean	Difference	Mean	Difference
p-tau217	≤0.161 , ≥0.706	0.935(0.906,0.96)	ref	0.922(0.873,0.967)	ref	0.944(0.907,0.976)	ref	0.952(0.92,0.98)	ref	0.954(0.92,0.98)	ref
p-tau181	≤1.050 , ≥2.260	0.924(0.891,0.954)	-0.011(-0.054,0.033)	0.91(0.852,0.958)	-0.012(-0.082,0.058)	0.935(0.89,0.971)	-0.009(-0.064,0.046)	0.952(0.921,0.98)	0(-0.026,0.026)	0.954(0.923,0.98)	0(-0.029,0.029)
p-tau217/Aβ42	≤0.006 , ≥0.026	0.938(0.911,0.966)	0.003(-0.033,0.039)	0.929(0.879,0.971)	0.007(-0.047,0.061)	0.946(0.911,0.977)	0.002(-0.043,0.047)	0.952(0.921,0.98)	0(-0.014,0.014)	0.954(0.922,0.98)	0(-0.014,0.014)
p-tau181/Aβ42	<0.038 , >0.080	0.932(0.9,0.961)	-0.003(-0.043,0.037)	0.929(0.883,0.969)	0.007(-0.052,0.066)	0.935(0.893,0.972)	-0.009(-0.058,0.04)	0.947(0.915,0.978)	-0.005(-0.029,0.018)	0.954(0.924,0.981)	0(-0.03,0.03)
Aβ42/40	>0.107 , <0.082	0.875(0.822,0.928)	-0.06(-0.12,0)	0.868(0.781,0.941)	-0.054(-0.147,0.039)	0.881(0.808,0.943)	-0.063(-0.14,0.014)	0.947(0.909,0.978)	-0.005(-0.047,0.036)	0.954(0.922,0.982)	0(-0.035,0.035)
Tau PET positivity (Mesial temporal CTRz >2)
Single-cutoff approach
	Cutoff value	Accuracy		PPV		NPV		Sensitivity		Specificity
		Mean	Difference	Mean	Difference	Mean	Difference	Mean	Difference	Mean	Difference
p-tau217	≥0.273	0.914(0.879,0.955)	ref	0.895(0.825,0.957)	ref	0.929(0.882,0.974)	ref	0.906(0.842,0.967)	ref	0.92(0.865,0.967)	ref
p-tau181	≥1.62	0.879(0.838,0.924)	-0.035(-0.069,-0.002)	0.867(0.766,0.929)	-0.028(-0.103,0.047)	0.887(0.848,0.954)	-0.042(-0.078,-0.006)	0.847(0.798,0.943)	-0.059(-0.114,-0.003)	0.903(0.814,0.95)	-0.018(-0.088,0.052)
p-tau217/Aβ42	＞0.011	0.919(0.884,0.955)	0.005(-0.011,0.021)	0.916(0.833,0.975)	0.021(-0.026,0.068)	0.922(0.875,0.971)	-0.007(-0.031,0.017)	0.894(0.829,0.962)	-0.012(-0.05,0.026)	0.938(0.874,0.981)	0.018(-0.023,0.058)
p-tau181/Aβ42	≥0.054	0.874(0.838,0.924)	-0.04(-0.076,-0.005)	0.833(0.743,0.944)	-0.062(-0.151,0.027)	0.907(0.855,0.973)	-0.022(-0.077,0.033)	0.882(0.788,0.967)	-0.024(-0.109,0.062)	0.867(0.785,0.964)	-0.053(-0.139,0.033)
Aβ42/40	≤0.094	0.778(0.727,0.838)	-0.136(-0.193,-0.079)	0.695(0.618,0.796)	-0.2(-0.286,-0.114)	0.871(0.792,0.937)	-0.058(-0.124,0.008)	0.859(0.759,0.931)	-0.047(-0.135,0.041)	0.717(0.655,0.82)	-0.204(-0.294,-0.113)
Two-cutoff approach
	Cutoff value	Accuracy		PPV		NPV		Sensitivity		Specificity
		Mean	Difference	Mean	Difference	Mean	Difference	Mean	Difference	Mean	Difference
p-tau217	≤0.135 , ＞0.527	0.944(0.91,0.979)	ref	0.94(0.877,0.986)	ref	0.948(0.892,0.988)	ref	0.953(0.907,0.989)	ref	0.965(0.928,0.992)	ref
p-tau181	≤1.070 , ≥2.155	0.935(0.887,0.976)	-0.009(-0.064,0.046)	0.92(0.837,0.981)	-0.02(-0.113,0.073)	0.946(0.892,0.987)	-0.002(-0.073,0.069)	0.953(0.908,0.989)	0(-0.032,0.032)	0.965(0.928,0.992)	0(-0.034,0.034)
p-tau217/Aβ42	≤0.005 , ＞0.015	0.939(0.902,0.975)	-0.006(-0.057,0.046)	0.935(0.873,0.986)	-0.005(-0.078,0.068)	0.942(0.886,0.988)	-0.006(-0.075,0.063)	0.941(0.887,0.988)	-0.012(-0.05,0.026)	0.956(0.915,0.991)	-0.009(-0.026,0.008)
p-tau181/Aβ42	≤0.035 , >0.072	0.928(0.884,0.964)	-0.017(-0.071,0.037)	0.925(0.853,0.984)	-0.015(-0.097,0.067)	0.93(0.868,0.984)	-0.018(-0.091,0.055)	0.941(0.887,0.988)	-0.012(-0.05,0.026)	0.956(0.915,0.99)	-0.009(-0.046,0.029)
Aβ42/40	≥0.107 , ≤0.080	0.846(0.754,0.923)	-0.098(-0.193,-0.004)	0.8(0.633,0.95)	-0.14(-0.306,0.026)	0.875(0.763,0.973)	-0.073(-0.189,0.043)	0.941(0.89,0.988)	-0.012(-0.063,0.04)	0.956(0.915,0.984)	-0.009(-0.046,0.029)
Tau PET positivity (Temporal meta-ROI CTRz >2)
Single-cutoff approach
	Cutoff value	Accuracy		PPV		NPV		Sensitivity		Specificity
		Mean	Difference	Mean	Difference	Mean	Difference	Mean	Difference	Mean	Difference
p-tau217	≥0.369	0.919(0.889,0.96)	ref	0.877(0.821,0.982)	ref	0.949(0.891,0.983)	ref	0.922(0.83,0.975)	ref	0.917(0.878,0.991)	ref
p-tau181	≥1.55	0.879(0.843,0.924)	-0.04(-0.078,-0.003)	0.805(0.732,0.897)	-0.072(-0.164,0.02)	0.937(0.889,0.982)	-0.012(-0.05,0.026)	0.909(0.836,0.973)	-0.013(-0.08,0.054)	0.86(0.8,0.932)	-0.058(-0.131,0.015)
p-tau217/Aβ42	≥0.0158	0.939(0.904,0.97)	0.02(-0.001,0.042)	0.933(0.873,0.987)	0.056(-0.014,0.126)	0.943(0.898,0.983)	-0.006(-0.029,0.017)	0.909(0.842,0.973)	-0.013(-0.057,0.031)	0.959(0.92,0.992)	0.041(-0.008,0.091)
p-tau181/Aβ42	＞0.064	0.894(0.854,0.94)	-0.025(-0.067,0.016)	0.859(0.737,0.97)	-0.018(-0.151,0.115)	0.917(0.869,0.983)	-0.032(-0.092,0.028)	0.87(0.789,0.977)	-0.052(-0.161,0.058)	0.909(0.802,0.983)	-0.008(-0.118,0.101)
Aβ42/40	≤0.093	0.778(0.722,0.843)	-0.141(-0.203,-0.08)	0.663(0.573,0.769)	-0.214(-0.321,-0.107)	0.897(0.842,0.966)	-0.052(-0.118,0.014)	0.87(0.792,0.958)	-0.052(-0.154,0.05)	0.719(0.625,0.814)	-0.198(-0.304,-0.092)
Two-cutoff approach
	Cutoff value	Accuracy		PPV		NPV		Sensitivity		Specificity
		Mean	Difference	Mean	Difference	Mean	Difference	Mean	Difference	Mean	Difference
p-tau217	≤0.107 , ＞0.527	0.947(0.901,0.985)	ref	0.94(0.878,0.987)	ref	0.953(0.893,1)	ref	0.961(0.912,1)	ref	0.967(0.932,0.992)	ref
p-tau181	≤1.070 , ≥1.970	0.933(0.888,0.97)	-0.014(-0.073,0.046)	0.9(0.812,0.969)	-0.04(-0.134,0.054)	0.959(0.908,1)	0.006(-0.061,0.073)	0.961(0.914,1)	0(-0.036,0.036)	0.95(0.907,0.983)	-0.017(-0.056,0.023)
p-tau217/Aβ42	<0.005 , ＞0.015	0.949(0.911,0.981)	0.002(-0.05,0.055)	0.933(0.874,0.985)	-0.007(-0.087,0.073)	0.963(0.919,1)	0.01(-0.056,0.076)	0.961(0.912,1)	0(0,0)	0.959(0.921,0.991)	-0.008(-0.024,0.008)
p-tau181/Aβ42	≤0.037 , >0.072	0.938(0.897,0.979)	-0.008(-0.064,0.048)	0.926(0.86,0.985)	-0.014(-0.096,0.068)	0.949(0.896,0.989)	-0.004(-0.075,0.067)	0.948(0.889,0.989)	-0.013(-0.038,0.012)	0.959(0.919,0.991)	-0.008(-0.051,0.034)
Aβ42/40	≥0.107 , ≤0.080	0.846(0.753,0.923)	-0.1(-0.199,-0.002)	0.76(0.591,0.909)	-0.18(-0.35,-0.01)	0.9(0.795,0.977)	-0.053(-0.161,0.055)	0.948(0.897,1)	-0.013(-0.057,0.031)	0.95(0.906,0.984)	-0.017(-0.055,0.022)

## Sheet: eTable 3
eTable 3. Accuracy of plasma biomarkers in classification of Aβ and tau PET status by quantitative results in GHABS cohort in sensitivity analysis.
Aβ PET positivity
Single-cutoff approach
	Cutoff value	Accuracy		PPV		NPV		Sensitivity		Specificity
		Mean	Difference	Mean	Difference	Mean	Difference	Mean	Difference	Mean	Difference
p-tau217	≥0.169	0.901(0.86,0.959)	ref	0.925(0.811,1)	ref	0.882(0.81,0.982)	ref	0.86(0.765,0.982)	ref	0.938(0.812,1)	ref
p-tau181	≥1.04	0.868(0.818,0.934)	-0.033(-0.079,0.013)	0.86(0.776,1)	-0.065(-0.205,0.075)	0.875(0.77,0.957)	-0.007(-0.102,0.088)	0.86(0.709,0.947)	0(-0.138,0.138)	0.875(0.8,1)	-0.062(-0.202,0.077)
p-tau217/Aβ42	>0.007	0.926(0.884,0.967)	0.025(-0.009,0.059)	0.944(0.852,1)	0.019(-0.081,0.119)	0.91(0.85,0.986)	0.028(-0.053,0.109)	0.895(0.821,0.984)	0.035(-0.074,0.144)	0.953(0.859,1)	0.016(-0.084,0.116)
p-tau181/Aβ42	≥0.044	0.926(0.884,0.975)	0.025(-0.023,0.073)	0.929(0.841,0.983)	0.004(-0.115,0.123)	0.923(0.869,0.987)	0.041(-0.039,0.121)	0.912(0.854,0.985)	0.053(-0.055,0.16)	0.938(0.859,0.985)	0(-0.118,0.118)
Aβ42/40	≤0.091	0.835(0.777,0.901)	-0.066(-0.133,0.001)	0.825(0.69,0.936)	-0.1(-0.242,0.042)	0.844(0.754,0.973)	-0.038(-0.156,0.08)	0.825(0.702,0.976)	-0.035(-0.196,0.126)	0.844(0.686,0.955)	-0.094(-0.25,0.063)
Two-cutoff approach
	Cutoff value	Accuracy		PPV		NPV		Sensitivity		Specificity
		Mean	Difference	Mean	Difference	Mean	Difference	Mean	Difference	Mean	Difference
p-tau217	≤0.116 , ≥0.172	0.948(0.897,0.99)	ref	0.94(0.867,1)	ref	0.957(0.891,1)	ref	0.965(0.909,1)	ref	0.953(0.898,1)	ref
p-tau181	≤0.820 , ≥1.26	0.95(0.9,0.988)	0.002(-0.066,0.069)	0.955(0.889,1)	0.015(-0.074,0.104)	0.944(0.854,1)	-0.013(-0.108,0.082)	0.965(0.907,1)	0(-0.051,0.051)	0.969(0.914,1)	0.016(-0.037,0.068)
p-tau217/Aβ42	≤0.005 , ≥0.008	0.944(0.898,0.981)	-0.004(-0.067,0.059)	0.944(0.875,1)	0.004(-0.09,0.098)	0.944(0.877,1)	-0.013(-0.095,0.069)	0.947(0.885,1)	-0.018(-0.052,0.017)	0.953(0.899,1)	0(-0.045,0.045)
p-tau181/Aβ42	≤0.036 , >0.051	0.942(0.893,0.981)	-0.007(-0.07,0.057)	0.939(0.86,1)	-0.001(-0.102,0.1)	0.944(0.879,1)	-0.013(-0.094,0.068)	0.947(0.885,1)	-0.018(-0.052,0.017)	0.953(0.894,1)	0(-0.06,0.06)
Aβ42/40	≥0.100 , ≤0.084	0.924(0.861,0.975)	-0.024(-0.096,0.048)	0.895(0.784,0.975)	-0.045(-0.165,0.075)	0.951(0.875,1)	-0.006(-0.09,0.078)	0.965(0.912,1)	0(-0.05,0.05)	0.938(0.866,0.986)	-0.016(-0.098,0.066)
Tau PET positivity
Single-cutoff approach
	Cutoff value	Accuracy		PPV		NPV		Sensitivity		Specificity
		Mean	Difference	Mean	Difference	Mean	Difference	Mean	Difference	Mean	Difference
p-tau217	≥0.264	0.915(0.863,0.974)	ref	0.825(0.673,1)	ref	0.961(0.912,1)	ref	0.917(0.8,1)	ref	0.914(0.818,1)	ref
p-tau181	≥1.31	0.889(0.803,0.957)	-0.026(-0.092,0.041)	0.78(0.582,0.964)	-0.045(-0.244,0.154)	0.947(0.894,1)	-0.014(-0.069,0.041)	0.889(0.765,1)	-0.028(-0.159,0.104)	0.889(0.734,0.988)	-0.025(-0.157,0.108)
p-tau217/Aβ42	≥0.012	0.915(0.829,0.974)	0(-0.041,0.041)	0.825(0.622,1)	0(-0.143,0.143)	0.961(0.912,1)	0(-0.043,0.043)	0.917(0.8,1)	0(-0.1,0.1)	0.914(0.767,1)	0(-0.095,0.095)
p-tau181/Aβ42	≥0.042	0.838(0.786,0.94)	-0.077(-0.15,-0.003)	0.655(0.553,0.941)	-0.17(-0.375,0.035)	1(0.908,1)	0.039(-0.028,0.106)	1(0.788,1)	0.083(-0.067,0.234)	0.765(0.693,0.976)	-0.148(-0.297,0.001)
Aβ42/40	<0.092	0.752(0.641,0.838)	-0.162(-0.268,-0.057)	0.561(0.42,0.717)	-0.264(-0.465,-0.063)	0.933(0.879,1)	-0.028(-0.11,0.054)	0.889(0.8,1)	-0.028(-0.193,0.137)	0.691(0.5,0.818)	-0.222(-0.406,-0.038)
Two-cutoff approach
	Cutoff value	Accuracy		PPV		NPV		Sensitivity		Specificity
		Mean	Difference	Mean	Difference	Mean	Difference	Mean	Difference	Mean	Difference
p-tau217	≤0.197 , ≥0.319	0.961(0.922,0.99)	ref	0.909(0.792,1)	ref	0.986(0.955,1)	ref	0.972(0.906,1)	ref	0.963(0.918,1)	ref
p-tau181	≤1.040 ,≥1.575	0.956(0.912,0.989)	-0.005(-0.056,0.046)	0.9(0.788,1)	-0.009(-0.138,0.12)	0.984(0.947,1)	-0.002(-0.043,0.039)	0.972(0.906,1)	0(0,0)	0.963(0.918,1)	0(-0.046,0.046)
p-tau217/Aβ42	<0.008 , >0.013	0.96(0.919,0.99)	-0.001(-0.052,0.05)	0.909(0.795,1)	0(-0.122,0.122)	0.985(0.947,1)	-0.001(-0.04,0.038)	0.972(0.906,1)	0(0,0)	0.963(0.915,1)	0(-0.035,0.035)
p-tau181/Aβ42	≤0.044 , >0.068	0.956(0.912,0.989)	-0.005(-0.06,0.051)	0.923(0.808,1)	0.014(-0.129,0.157)	0.969(0.924,1)	-0.017(-0.066,0.032)	0.944(0.853,1)	-0.028(-0.083,0.027)	0.975(0.937,1)	0.012(-0.028,0.053)
Aβ42/40	≥0.098 , <0.072	0.889(0.796,0.963)	-0.072(-0.163,0.019)	0.5(0.167,0.864)	-0.409(-0.764,-0.054)	0.957(0.889,1)	-0.029(-0.094,0.036)	0.944(0.857,1)	-0.028(-0.122,0.066)	0.951(0.91,1)	-0.012(-0.08,0.055)

## Sheet: eTable 4
eTable 4. Accuracy of plasma biomarkers in classification of tau PET status by visual read in the entire CADS and GHABS cohorts.
CADS cohort: Tau PET positivity
Single-cutoff approach
	Cutoff value	Accuracy		PPV		NPV		Sensitivity		Specificity
		Mean	Difference	Mean	Difference	Mean	Difference	Mean	Difference	Mean	Difference
p-tau217	>0.273	0.944(0.909,0.975)	ref	0.921(0.855,0.975)	ref	0.965(0.929,0.992)	ref	0.952(0.9,0.989)	ref	0.939(0.892,0.981)	ref
p-tau181	>1.410	0.914(0.879,0.955)	-0.03(-0.063,0.002)	0.877(0.8,0.945)	-0.044(-0.107,0.02)	0.951(0.906,0.99)	-0.013(-0.048,0.022)	0.94(0.872,0.987)	-0.012(-0.061,0.037)	0.896(0.845,0.96)	-0.043(-0.097,0.01)
p-tau217/Aβ42	>0.011	0.949(0.919,0.98)	0.005(-0.009,0.019)	0.932(0.87,0.987)	0.011(-0.03,0.052)	0.966(0.93,0.992)	0.001(-0.02,0.022)	0.94(0.901,0.989)	-0.012(-0.042,0.018)	0.957(0.903,0.991)	0.017(-0.016,0.051)
p-tau181/Aβ42	≥0.050	0.904(0.874,0.949)	-0.04(-0.074,-0.006)	0.866(0.779,0.958)	-0.055(-0.143,0.034)	0.957(0.892,1)	-0.008(-0.061,0.045)	0.964(0.849,1)	0.012(-0.066,0.09)	0.861(0.818,0.972)	-0.078(-0.158,0.002)
Aβ42/40	<0.094	0.818(0.768,0.874)	-0.126(-0.182,-0.07)	0.736(0.645,0.819)	-0.185(-0.268,-0.102)	0.922(0.867,0.976)	-0.042(-0.107,0.023)	0.916(0.842,0.974)	-0.036(-0.12,0.048)	0.748(0.678,0.839)	-0.191(-0.278,-0.105)
Two-cutoff approach
	Cutoff value	Accuracy		PPV		NPV		Sensitivity		Specificity
		Mean	Difference	Mean	Difference	Mean	Difference	Mean	Difference	Mean	Difference
p-tau217	<0.273 , >0.502	0.951(0.918,0.978)	ref	0.929(0.861,0.985)	ref	0.964(0.925,0.992)	ref	0.952(0.9,0.989)	ref	0.957(0.915,0.991)	ref
p-tau181	<1.240 , >1.970	0.942(0.903,0.981)	-0.009(-0.058,0.04)	0.917(0.842,0.982)	-0.012(-0.106,0.083)	0.956(0.907,0.99)	-0.008(-0.063,0.047)	0.952(0.901,0.989)	0(-0.047,0.047)	0.957(0.915,0.991)	0(-0.034,0.034)
p-tau217/Aβ42	<0.009 , >0.011	0.949(0.913,0.98)	-0.002(-0.048,0.044)	0.939(0.887,0.988)	0.01(-0.071,0.092)	0.956(0.915,0.991)	-0.008(-0.061,0.044)	0.94(0.886,0.988)	-0.012(-0.035,0.011)	0.957(0.915,0.991)	0(-0.023,0.023)
p-tau181/Aβ42	≤0.050 , >0.068	0.949(0.914,0.977)	-0.002(-0.047,0.043)	0.931(0.875,0.985)	0.002(-0.082,0.087)	0.962(0.92,0.991)	-0.003(-0.055,0.05)	0.952(0.904,0.989)	0(-0.033,0.033)	0.957(0.916,0.991)	0(-0.035,0.035)
Aβ42/40	≥0.100 , ≤0.080	0.916(0.853,0.968)	-0.035(-0.098,0.029)	0.84(0.667,0.968)	-0.089(-0.257,0.079)	0.944(0.884,0.986)	-0.021(-0.083,0.042)	0.952(0.901,0.989)	0(-0.067,0.067)	0.965(0.929,0.992)	0.009(-0.035,0.052)
GHABS cohort: Tau PET positivity
Single-cutoff approach
	Cutoff value	Accuracy		PPV		NPV		Sensitivity		Specificity
		Mean	Difference	Mean	Difference	Mean	Difference	Mean	Difference	Mean	Difference
p-tau217	≥0.264	0.901(0.835,0.95)	ref	0.9(0.706,0.978)	ref	0.901(0.849,0.975)	ref	0.818(0.733,0.96)	ref	0.948(0.818,0.988)	ref
p-tau181	≥1.17	0.868(0.802,0.926)	-0.033(-0.091,0.025)	0.792(0.636,0.907)	-0.108(-0.256,0.04)	0.918(0.865,1)	0.017(-0.046,0.08)	0.864(0.786,1)	0.045(-0.078,0.169)	0.87(0.743,0.949)	-0.078(-0.199,0.044)
p-tau217/Aβ42	≥0.012	0.901(0.835,0.95)	0(-0.034,0.034)	0.9(0.679,0.977)	0(-0.137,0.137)	0.901(0.861,1)	0(-0.064,0.064)	0.818(0.75,1)	0(-0.128,0.128)	0.948(0.774,0.988)	0(-0.11,0.11)
p-tau181/Aβ42	≥0.044	0.851(0.785,0.917)	-0.05(-0.112,0.013)	0.732(0.614,0.881)	-0.168(-0.322,-0.014)	0.954(0.895,1)	0.053(-0.022,0.128)	0.932(0.827,1)	0.114(-0.028,0.255)	0.805(0.689,0.931)	-0.143(-0.277,-0.009)
Aβ42/40	<0.092	0.769(0.686,0.843)	-0.132(-0.219,-0.045)	0.633(0.494,0.747)	-0.267(-0.424,-0.11)	0.902(0.839,1)	0.001(-0.09,0.092)	0.864(0.791,1)	0.045(-0.111,0.202)	0.714(0.538,0.815)	-0.234(-0.395,-0.073)
Two-cutoff approach
	Cutoff value	Accuracy		PPV		NPV		Sensitivity		Specificity
		Mean	Difference	Mean	Difference	Mean	Difference	Mean	Difference	Mean	Difference
p-tau217	≤0.114 , ≥0.319	0.954(0.908,0.989)	ref	0.939(0.844,1)	ref	0.963(0.903,1)	ref	0.955(0.886,1)	ref	0.974(0.933,1)	ref
p-tau181	≤0.850 ,≥1.620	0.937(0.886,0.987)	-0.017(-0.083,0.048)	0.9(0.783,1)	-0.039(-0.166,0.088)	0.959(0.892,1)	-0.004(-0.081,0.073)	0.955(0.886,1)	0(0,0)	0.961(0.912,1)	-0.013(-0.058,0.032)
p-tau217/Aβ42	<0.006 , >0.012	0.939(0.889,0.98)	-0.015(-0.075,0.046)	0.917(0.812,1)	-0.022(-0.149,0.105)	0.952(0.895,1)	-0.011(-0.075,0.053)	0.932(0.848,1)	-0.023(-0.099,0.054)	0.961(0.912,1)	-0.013(-0.058,0.032)
p-tau181/Aβ42	≤0.042 , >0.069	0.935(0.88,0.978)	-0.019(-0.086,0.048)	0.897(0.778,1)	-0.042(-0.186,0.102)	0.952(0.897,1)	-0.011(-0.084,0.062)	0.932(0.848,1)	-0.023(-0.099,0.054)	0.961(0.912,1)	-0.013(-0.056,0.031)
Aβ42/40	≥0.098 , <0.064	0.92(0.84,0.98)	-0.034(-0.117,0.049)	0.667(0.25,1)	-0.272(-0.881,0.337)	0.936(0.864,1)	-0.027(-0.111,0.057)	0.932(0.85,1)	-0.023(-0.122,0.077)	0.987(0.962,1)	0.013(-0.029,0.055)

## Sheet: eTable 5
eTable 5. Head-to-head comparison of plasma and CSF biomarkers in classification of Aβ and tau PET status by visual read in the CSF subset of CADS cohort.
Aβ PET positivity
Single-cutoff approach
	Cutoffs	Accuracy			PPV			NPV			Sensitivity			Specificity			AUC
		Mean	Difference 1	Difference 2	Mean	Difference 1	Difference 2	Mean	Difference 1	Difference 2	Mean	Difference 1	Difference 2	Mean	Difference 1	Difference 2	Mean
plasma p-tau217	>0.216	0.931(0.896,0.972)	-0.007(-0.058,0.045)	-0.021(-0.06,0.019)	0.907(0.822,0.972)	0.02(-0.076,0.117)	-0.016(-0.104,0.072)	0.965(0.911,1)	-0.03(-0.08,0.02)	-0.026(-0.083,0.031)	0.952(0.885,1)	-0.048(-0.111,0.016)	-0.032(-0.107,0.043)	0.914(0.846,0.977)	0.025(-0.068,0.117)	-0.012(-0.091,0.066)	0.975(0.952,0.993)
plasma p-tau181	>1.540	0.917(0.882,0.958)	-0.021(-0.072,0.03)	-0.035(-0.076,0.006)	0.918(0.836,0.983)	0.032(-0.057,0.12)	-0.007(-0.093,0.079)	0.926(0.866,0.976)	-0.069(-0.131,-0.006)	-0.061(-0.12,-0.002)	0.905(0.825,0.969)	-0.095(-0.178,-0.013)	-0.079(-0.161,0.002)	0.926(0.873,0.988)	0.037(-0.045,0.119)	0(-0.073,0.073)	0.942(0.897,0.978)
plasma p-tau217/Aβ42	≥0.011	0.944(0.917,0.979)	0.007(-0.04,0.054)	-0.007(-0.04,0.026)	0.927(0.844,0.985)	0.04(-0.053,0.134)	0.039(-0.043,0.121)	0.97(0.918,1)	-0.025(-0.075,0.025)	-0.047(-0.103,0.009)	0.921(0.899,1)	-0.079(-0.143,-0.016)	-0.063(-0.137,0.01)	0.963(0.871,0.989)	0.074(-0.014,0.162)	0.037(-0.036,0.11)	0.978(0.952,0.996)
plasma p-tau181/Aβ42	≥0.051	0.931(0.896,0.972)	-0.007(-0.051,0.037)	-0.021(-0.058,0.016)	0.909(0.84,0.969)	0.023(-0.053,0.099)	-0.016(-0.095,0.063)	0.957(0.904,1)	-0.037(-0.092,0.017)	-0.026(-0.076,0.024)	0.952(0.881,1)	-0.048(-0.116,0.021)	-0.032(-0.099,0.036)	0.914(0.869,0.976)	0.025(-0.049,0.098)	-0.012(-0.081,0.056)	0.966(0.941,0.988)
plasma Aβ42/40	<0.094	0.833(0.778,0.903)	-0.104(-0.156,-0.052)	-0.118(-0.178,-0.058)	0.781(0.684,0.879)	-0.105(-0.193,-0.018)	-0.129(-0.24,-0.018)	0.903(0.823,0.971)	-0.091(-0.17,-0.012)	-0.107(-0.192,-0.022)	0.857(0.77,0.971)	-0.143(-0.247,-0.039)	-0.127(-0.242,-0.012)	0.815(0.699,0.902)	-0.074(-0.173,0.025)	-0.111(-0.228,0.006)	0.872(0.806,0.928)
CSF Aβ42/Aβ40	≤0.066	0.938(0.903,0.972)	ref	-0.014(-0.047,0.019)	0.886(0.807,0.956)	ref	-0.037(-0.119,0.045)	0.994(0.958,1)	ref	0.013(-0.034,0.06)	1(0.948,1)	ref	0.016(-0.045,0.076)	0.889(0.83,0.963)	ref	-0.037(-0.114,0.04)	0.964(0.931,0.989)
CSF p-tau181/Aβ42	>0.072	0.951(0.931,0.986)	0.014(-0.019,0.047)	ref	0.948(0.875,1)	0.062(-0.02,0.144)	ref	0.975(0.927,1)	-0.019(-0.067,0.028)	ref	0.984(0.909,1)	-0.016(-0.076,0.045)	ref	0.926(0.899,1)	0.037(-0.04,0.114)	ref	0.986(0.967,0.999)
Two-cutoff approach
	Cutoffs	Accuracy			PPV			NPV			Sensitivity			Specificity			Percentage of intermediate
		Mean	Difference 1	Difference 2	Mean	Difference 1	Difference 2	Mean	Difference 1	Difference 2	Mean	Difference 1	Difference 2	Mean	Difference 1	Difference 2	Mean
plasma p-tau217	<0.216 , >0.369	0.948(0.911,0.978)	0.01(-0.048,0.067)	0.004(-0.046,0.054)	0.93(0.86,0.984)	0.008(-0.091,0.108)	-0.006(-0.095,0.083)	0.962(0.916,1)	0.013(-0.054,0.079)	0.01(-0.046,0.066)	0.952(0.893,1)	0.016(-0.056,0.088)	0.016(-0.037,0.069)	0.951(0.899,0.988)	0(-0.06,0.06)	0(-0.06,0.06)	4.86(1.39,23.61)
plasma p-tau181	<1.190 , >1.620	0.943(0.902,0.984)	0.005(-0.053,0.062)	-0.001(-0.055,0.053)	0.93(0.86,0.984)	0.008(-0.09,0.106)	-0.006(-0.097,0.085)	0.954(0.898,1)	0.005(-0.066,0.076)	0.003(-0.064,0.07)	0.952(0.893,1)	0.016(-0.056,0.088)	0.016(-0.037,0.069)	0.951(0.899,0.989)	0(-0.059,0.059)	0(-0.059,0.059)	12.5(1.39,52.88)
plasma p-tau217/Aβ42	≤0.008 , >0.010	0.957(0.921,0.986)	0.018(-0.036,0.072)	0.012(-0.034,0.059)	0.951(0.892,1)	0.03(-0.061,0.121)	0.014(-0.055,0.083)	0.962(0.914,1)	0.013(-0.054,0.08)	0.011(-0.053,0.075)	0.952(0.896,1)	0.016(-0.056,0.087)	0.016(-0.015,0.047)	0.963(0.918,1)	0.012(-0.042,0.066)	0.012(-0.042,0.066)	2.78(0.69,21.53)
plasma p-tau181/Aβ42	<0.051 , ≥0.065	0.947(0.901,0.977)	0.008(-0.049,0.066)	0.002(-0.052,0.056)	0.943(0.873,1)	0.021(-0.077,0.119)	0.006(-0.083,0.095)	0.947(0.896,0.988)	-0.002(-0.072,0.069)	-0.002(-0.07,0.066)	0.937(0.867,0.985)	0(-0.076,0.076)	0(-0.064,0.064)	0.963(0.921,1)	0.012(-0.042,0.067)	0.012(-0.042,0.067)	9.03(1.39,37)
plasma Aβ42/40	≥0.102 , <0.084	0.908(0.842,0.974)	-0.031(-0.108,0.047)	-0.037(-0.11,0.037)	0.851(0.706,0.967)	-0.071(-0.228,0.086)	-0.085(-0.235,0.065)	0.94(0.864,1)	-0.009(-0.09,0.073)	-0.012(-0.094,0.07)	0.952(0.894,1)	0.016(-0.067,0.098)	0.016(-0.068,0.1)	0.951(0.896,0.988)	0(-0.059,0.059)	0(-0.059,0.059)	46.53(23.58,75.73)
CSF Aβ42/Aβ40	>0.063 , ≤0.052	0.938(0.892,0.977)	ref	-0.006(-0.061,0.049)	0.922(0.843,0.982)	ref	-0.014(-0.11,0.082)	0.949(0.897,0.988)	ref	-0.002(-0.07,0.066)	0.937(0.87,0.986)	ref	0(-0.064,0.064)	0.951(0.899,0.988)	ref	0(0,0)	9.72(1.39,34.03)
CSF p-tau181/Aβ42	<0.101 , ≥0.101	0.944(0.903,0.979)	0.006(-0.049,0.061)	ref	0.936(0.873,0.985)	0.014(-0.083,0.11)	ref	0.951(0.901,0.988)	0.002(-0.065,0.07)	ref	0.937(0.873,0.986)	0(-0.064,0.064)	ref	0.951(0.899,0.988)	0(0,0)	ref	0
Tau PET positivity
Single-cutoff approach
	Cutoffs	Accuracy			PPV			NPV			Sensitivity			Specificity			AUC
		Mean	Difference 1	Difference 2	Mean	Difference 1	Difference 2	Mean	Difference 1	Difference 2	Mean	Difference 1	Difference 2	Mean	Difference 1	Difference 2	Mean
plasma p-tau217	≥0.273	0.921(0.878,0.964)	0.014(-0.038,0.066)	-0.007(-0.045,0.031)	0.882(0.793,0.964)	0.05(-0.049,0.15)	0.01(-0.103,0.123)	0.952(0.899,0.989)	-0.031(-0.079,0.018)	-0.023(-0.078,0.032)	0.927(0.852,0.983)	-0.055(-0.128,0.019)	-0.036(-0.125,0.052)	0.917(0.854,0.977)	0.06(-0.028,0.147)	0.012(-0.076,0.1)	0.96(0.925,0.985)
plasma p-tau181	>1.540	0.899(0.849,0.95)	-0.007(-0.057,0.043)	-0.029(-0.074,0.017)	0.86(0.75,0.948)	0.028(-0.066,0.122)	-0.022(-0.144,0.1)	0.935(0.877,0.987)	-0.047(-0.103,0.009)	-0.036(-0.102,0.03)	0.909(0.821,0.98)	-0.073(-0.158,0.012)	-0.055(-0.161,0.052)	0.893(0.817,0.964)	0.036(-0.05,0.121)	-0.012(-0.11,0.086)	0.935(0.889,0.973)
plasma p-tau217/Aβ42	>0.008	0.928(0.892,0.971)	0.022(-0.028,0.071)	0(-0.035,0.035)	0.899(0.811,0.98)	0.067(-0.029,0.163)	0.012(-0.095,0.119)	0.957(0.911,1)	-0.025(-0.073,0.023)	-0.011(-0.064,0.042)	0.945(0.865,1)	-0.036(-0.109,0.036)	-0.018(-0.103,0.067)	0.917(0.871,0.987)	0.06(-0.024,0.143)	0.012(-0.071,0.095)	0.963(0.931,0.988)
plasma p-tau181/Aβ42	≥0.050	0.899(0.863,0.95)	-0.007(-0.053,0.039)	-0.029(-0.071,0.014)	0.864(0.765,0.961)	0.032(-0.072,0.136)	-0.044(-0.167,0.079)	0.949(0.884,1)	-0.034(-0.091,0.023)	-0.013(-0.077,0.051)	0.945(0.821,1)	-0.036(-0.127,0.054)	-0.018(-0.124,0.087)	0.869(0.826,0.976)	0.012(-0.081,0.105)	-0.036(-0.134,0.063)	0.956(0.921,0.983)
plasma Aβ42/40	<0.094	0.806(0.748,0.878)	-0.101(-0.158,-0.043)	-0.122(-0.19,-0.054)	0.72(0.597,0.836)	-0.112(-0.205,-0.019)	-0.163(-0.303,-0.023)	0.906(0.836,0.97)	-0.076(-0.15,-0.002)	-0.073(-0.151,0.005)	0.873(0.778,0.957)	-0.109(-0.217,-0.001)	-0.091(-0.214,0.032)	0.762(0.675,0.873)	-0.095(-0.194,0.003)	-0.143(-0.269,-0.016)	0.837(0.766,0.9)
CSF Aβ42/Aβ40	≤0.065	0.906(0.863,0.957)	ref	-0.022(-0.066,0.022)	0.832(0.721,0.918)	ref	-0.051(-0.174,0.072)	0.982(0.936,1)	ref	0.012(-0.041,0.065)	0.982(0.912,1)	ref	0.018(-0.064,0.101)	0.857(0.791,0.942)	ref	-0.048(-0.151,0.055)	0.952(0.912,0.981)
CSF p-tau181/Aβ42	>0.074	0.928(0.899,0.978)	0.022(-0.022,0.066)	ref	0.922(0.8,1)	0.09(-0.033,0.213)	ref	0.962(0.904,1)	-0.021(-0.073,0.032)	ref	0.964(0.855,1)	-0.018(-0.101,0.064)	ref	0.905(0.859,1)	0.048(-0.055,0.151)	ref	0.98(0.957,0.995)
Two-cutoff approach
	Cutoffs	Accuracy			PPV			NPV			Sensitivity			Specificity			Percentage of intermediate
		Mean	Difference 1	Difference 2	Mean	Difference 1	Difference 2	Mean	Difference 1	Difference 2	Mean	Difference 1	Difference 2	Mean	Difference 1	Difference 2	Mean
plasma p-tau217	<0.155 , >0.518	0.955(0.918,0.991)	0.008(-0.049,0.065)	-0.007(-0.056,0.042)	0.935(0.857,1)	0.043(-0.076,0.161)	-0.009(-0.101,0.083)	0.969(0.923,1)	-0.004(-0.061,0.052)	-0.005(-0.059,0.049)	0.964(0.906,1)	0(-0.052,0.052)	0(-0.054,0.054)	0.952(0.904,0.989)	0(-0.048,0.048)	-0.012(-0.053,0.029)	20.14(2.88,36.69)
plasma p-tau181	<1.190 , >1.970	0.942(0.894,0.981)	-0.004(-0.065,0.057)	-0.019(-0.075,0.037)	0.899(0.791,0.977)	0.007(-0.132,0.145)	-0.042(-0.155,0.071)	0.969(0.921,1)	-0.004(-0.059,0.051)	-0.005(-0.06,0.05)	0.964(0.906,1)	0(-0.052,0.052)	0(-0.054,0.054)	0.952(0.904,0.989)	0(-0.048,0.048)	-0.012(-0.051,0.027)	23.02(6.47,53.96)
plasma p-tau217/Aβ42	<0.006 , ≥0.015	0.94(0.897,0.974)	-0.006(-0.066,0.054)	-0.021(-0.074,0.031)	0.924(0.84,0.982)	0.032(-0.091,0.154)	-0.02(-0.115,0.075)	0.954(0.896,1)	-0.02(-0.084,0.045)	-0.019(-0.082,0.044)	0.945(0.877,1)	-0.018(-0.081,0.044)	-0.018(-0.055,0.019)	0.952(0.904,0.989)	0(-0.048,0.048)	-0.012(-0.053,0.029)	15.11(1.44,36.55)
plasma p-tau181/Aβ42	≤0.040 , ≥0.067	0.947(0.904,0.982)	0.001(-0.058,0.06)	-0.014(-0.067,0.038)	0.917(0.829,0.981)	0.025(-0.1,0.15)	-0.025(-0.127,0.077)	0.969(0.919,1)	-0.004(-0.059,0.051)	-0.004(-0.059,0.051)	0.964(0.906,1)	0(-0.052,0.052)	0(-0.054,0.054)	0.952(0.902,0.989)	0(-0.048,0.048)	-0.012(-0.051,0.027)	16.55(3.6,41.01)
plasma Aβ42/40	≥0.104 , <0.081	0.895(0.807,0.965)	-0.052(-0.141,0.038)	-0.067(-0.151,0.018)	0.811(0.6,1)	-0.081(-0.304,0.142)	-0.13(-0.337,0.077)	0.926(0.829,1)	-0.047(-0.138,0.043)	-0.047(-0.136,0.042)	0.945(0.882,1)	-0.018(-0.096,0.06)	-0.018(-0.096,0.06)	0.964(0.92,1)	0.012(-0.051,0.075)	0(-0.059,0.059)	58.99(35.97,82.73)
CSF Aβ42/Aβ40	>0.064 , <0.047	0.946(0.902,0.982)	ref	-0.015(-0.067,0.036)	0.892(0.78,0.974)	ref	-0.05(-0.166,0.066)	0.974(0.933,1)	ref	-0.001(-0.05,0.048)	0.964(0.906,1)	ref	0(-0.052,0.052)	0.952(0.9,0.989)	ref	-0.012(-0.054,0.031)	17.99(4.32,38.13)
CSF p-tau181/Aβ42	≤0.074 , >0.129	0.962(0.931,0.992)	0.015(-0.036,0.067)	ref	0.943(0.875,1)	0.051(-0.066,0.167)	ref	0.974(0.935,1)	0.001(-0.049,0.05)	ref	0.964(0.902,1)	0(-0.052,0.052)	ref	0.964(0.919,1)	0.012(-0.031,0.054)	ref	5.76(1.44,19.17)

## Sheet: eTable 6
eTable 6. Accuracy of plasma biomarkers in diagnosis of AD.
AD vs. non-AD
Single-cutoff approach
	Accuracy		PPV		NPV		Sensitivity		Specificity
	Mean	Difference	Mean	Difference	Mean	Difference	Mean	Difference	Mean	Difference
p-tau217	0.916(0.887,0.941)	ref	0.874(0.831,0.919)	ref	0.955(0.926,0.981)	ref	0.949(0.914,0.98)	ref	0.888(0.847,0.927)	ref
p-tau181	0.887(0.857,0.916)	-0.028(-0.053,-0.003)	0.855(0.803,0.901)	-0.02(-0.056,0.016)	0.917(0.881,0.953)	-0.038(-0.067,-0.01)	0.903(0.865,0.944)	-0.045(-0.08,-0.011)	0.874(0.827,0.915)	-0.014(-0.05,0.022)
p-tau217/Aβ42	0.923(0.898,0.949)	0.008(-0.008,0.023)	0.888(0.845,0.929)	0.013(-0.007,0.034)	0.955(0.924,0.984)	0(-0.019,0.019)	0.949(0.914,0.981)	0(-0.022,0.022)	0.902(0.862,0.938)	0.014(-0.007,0.034)
p-tau181/Aβ42	0.903(0.872,0.928)	-0.013(-0.038,0.013)	0.855(0.806,0.903)	-0.019(-0.057,0.019)	0.949(0.916,0.978)	-0.006(-0.032,0.02)	0.943(0.909,0.976)	-0.006(-0.036,0.025)	0.87(0.825,0.91)	-0.019(-0.058,0.021)
Aβ42/40	0.841(0.803,0.875)	-0.074(-0.116,-0.033)	0.788(0.729,0.84)	-0.087(-0.143,-0.03)	0.895(0.849,0.938)	-0.06(-0.11,-0.009)	0.886(0.84,0.929)	-0.062(-0.122,-0.003)	0.805(0.749,0.856)	-0.084(-0.144,-0.023)
Two-cutoff approach
	Accuracy		PPV		NPV		Sensitivity		Specificity
	Mean	Difference	Mean	Difference	Mean	Difference	Mean	Difference	Mean	Difference
p-tau217	0.941(0.914,0.964)	ref	0.911(0.863,0.954)	ref	0.964(0.937,0.989)	ref	0.96(0.931,0.988)	ref	0.94(0.906,0.971)	ref
p-tau181	0.929(0.903,0.955)	-0.012(-0.049,0.025)	0.897(0.841,0.942)	-0.014(-0.082,0.055)	0.955(0.922,0.982)	-0.009(-0.05,0.031)	0.955(0.923,0.982)	-0.006(-0.025,0.013)	0.926(0.887,0.957)	-0.014(-0.044,0.016)
p-tau217/Aβ42	0.934(0.908,0.96)	-0.007(-0.041,0.027)	0.899(0.847,0.943)	-0.012(-0.071,0.047)	0.961(0.932,0.985)	-0.003(-0.042,0.036)	0.955(0.922,0.984)	-0.006(-0.025,0.014)	0.93(0.893,0.964)	-0.009(-0.022,0.004)
p-tau181/Aβ42	0.93(0.904,0.953)	-0.011(-0.044,0.023)	0.903(0.858,0.946)	-0.008(-0.069,0.054)	0.949(0.918,0.979)	-0.015(-0.05,0.021)	0.943(0.909,0.976)	-0.017(-0.042,0.008)	0.935(0.9,0.965)	-0.005(-0.032,0.023)
Aβ42/40	0.901(0.865,0.937)	-0.039(-0.086,0.007)	0.837(0.75,0.919)	-0.073(-0.17,0.023)	0.938(0.897,0.974)	-0.026(-0.071,0.02)	0.949(0.915,0.978)	-0.011(-0.054,0.032)	0.94(0.906,0.968)	0(-0.04,0.04)
Biological AD (A+T+) vs. Others (A-T-, A-T+, A+T-)
Single-cutoff approach
	Accuracy		PPV		NPV		Sensitivity		Specificity
	Mean	Difference	Mean	Difference	Mean	Difference	Mean	Difference	Mean	Difference
p-tau217	0.953(0.922,0.979)	ref	0.919(0.859,0.974)	ref	0.981(0.952,1)	ref	0.975(0.938,1)	ref	0.937(0.888,0.981)	ref
p-tau181	0.906(0.865,0.948)	-0.047(-0.084,-0.01)	0.853(0.773,0.923)	-0.065(-0.129,-0.001)	0.952(0.907,0.99)	-0.029(-0.061,0.002)	0.938(0.881,0.988)	-0.037(-0.079,0.005)	0.883(0.819,0.94)	-0.054(-0.11,0.002)
p-tau217/Aβ42	0.948(0.917,0.979)	-0.005(-0.023,0.012)	0.917(0.854,0.975)	-0.001(-0.031,0.028)	0.972(0.939,1)	-0.009(-0.027,0.009)	0.963(0.917,1)	-0.012(-0.037,0.012)	0.937(0.89,0.981)	0(-0.025,0.025)
p-tau181/Aβ42	0.891(0.844,0.932)	-0.062(-0.099,-0.026)	0.817(0.733,0.896)	-0.101(-0.165,-0.038)	0.959(0.919,0.99)	-0.022(-0.048,0.005)	0.951(0.901,0.989)	-0.025(-0.058,0.008)	0.847(0.772,0.91)	-0.09(-0.149,-0.031)
Aβ42/40	0.812(0.755,0.87)	-0.141(-0.201,-0.08)	0.723(0.634,0.814)	-0.196(-0.284,-0.108)	0.913(0.851,0.968)	-0.068(-0.132,-0.004)	0.901(0.827,0.963)	-0.074(-0.151,0.003)	0.748(0.664,0.829)	-0.189(-0.276,-0.102)
Two-cutoff approach
	Accuracy		PPV		NPV		Sensitivity		Specificity
	Mean	Difference	Mean	Difference	Mean	Difference	Mean	Difference	Mean	Difference
p-tau217	0.964(0.935,0.988)	ref	0.941(0.884,0.987)	ref	0.981(0.95,1)	ref	0.975(0.938,1)	ref	0.964(0.929,0.992)	ref
p-tau181	0.946(0.905,0.98)	-0.019(-0.065,0.027)	0.903(0.825,0.967)	-0.038(-0.131,0.056)	0.976(0.936,1)	-0.005(-0.048,0.037)	0.975(0.935,1)	0(-0.034,0.034)	0.937(0.886,0.98)	-0.027(-0.073,0.019)
p-tau217/Aβ42	0.96(0.931,0.983)	-0.004(-0.037,0.028)	0.942(0.881,0.987)	0.001(-0.051,0.053)	0.972(0.937,1)	-0.01(-0.052,0.032)	0.963(0.917,1)	-0.012(-0.037,0.012)	0.964(0.929,0.992)	0(0,0)
p-tau181/Aβ42	0.952(0.916,0.982)	-0.012(-0.053,0.028)	0.942(0.881,0.986)	0.001(-0.069,0.071)	0.96(0.914,0.99)	-0.022(-0.071,0.027)	0.951(0.901,0.989)	-0.025(-0.058,0.008)	0.964(0.925,0.992)	0(-0.035,0.035)
Aβ42/40	0.883(0.816,0.942)	-0.081(-0.149,-0.013)	0.778(0.639,0.909)	-0.163(-0.304,-0.023)	0.94(0.875,0.986)	-0.042(-0.106,0.023)	0.951(0.897,0.989)	-0.025(-0.084,0.035)	0.928(0.878,0.972)	-0.036(-0.084,0.012)

## Sheet: eTable 7
eTable 7. Head-to-head comparison of plasma and CSF biomarkers in diagnosis of AD in the CSF subset of CADS cohort.
AD vs. non-AD
Single-cutoff approach
	Accuracy			PPV			NPV			Sensitivity			Specificity
	Mean	Difference 1	Difference 2	Mean	Difference 1	Difference 2	Mean	Difference 1	Difference 2	Mean	Difference 1	Difference 2	Mean	Difference 1	Difference 2
plasma p-tau217	0.913(0.867,0.953)	0.02(-0.029,0.069)	-0.007(-0.048,0.035)	0.833(0.73,0.922)	0.046(-0.039,0.131)	-0.003(-0.08,0.074)	0.975(0.937,1)	-0.012(-0.035,0.012)	-0.013(-0.036,0.011)	0.965(0.907,1)	-0.018(-0.053,0.018)	-0.018(-0.053,0.018)	0.882(0.811,0.944)	0.043(-0.034,0.12)	0(-0.066,0.066)
plasma p-tau181	0.9(0.853,0.947)	0.007(-0.044,0.058)	-0.02(-0.067,0.027)	0.838(0.736,0.923)	0.051(-0.03,0.132)	0.002(-0.076,0.08)	0.943(0.892,0.988)	-0.044(-0.086,-0.002)	-0.045(-0.087,-0.003)	0.912(0.836,0.98)	-0.07(-0.135,-0.005)	-0.07(-0.135,-0.005)	0.892(0.825,0.95)	0.054(-0.017,0.125)	0.011(-0.053,0.074)
plasma p-tau217/Aβ42	0.927(0.88,0.967)	0.033(-0.015,0.081)	0.007(-0.034,0.048)	0.883(0.788,0.964)	0.096(0.012,0.179)	0.047(-0.028,0.122)	0.955(0.907,0.989)	-0.032(-0.069,0.004)	-0.033(-0.069,0.004)	0.93(0.857,0.984)	-0.053(-0.111,0.005)	-0.053(-0.111,0.005)	0.925(0.863,0.978)	0.086(0.015,0.157)	0.043(-0.017,0.103)
plasma p-tau181/Aβ42	0.887(0.833,0.933)	-0.007(-0.052,0.039)	-0.033(-0.08,0.013)	0.802(0.691,0.895)	0.015(-0.057,0.087)	-0.034(-0.112,0.044)	0.952(0.9,0.989)	-0.035(-0.074,0.004)	-0.036(-0.075,0.004)	0.93(0.857,0.983)	-0.053(-0.111,0.006)	-0.053(-0.111,0.006)	0.86(0.786,0.929)	0.022(-0.045,0.088)	-0.022(-0.089,0.046)
plasma Aβ42/40	0.807(0.733,0.873)	-0.087(-0.141,-0.033)	-0.113(-0.173,-0.053)	0.703(0.586,0.809)	-0.084(-0.15,-0.018)	-0.133(-0.217,-0.049)	0.89(0.818,0.951)	-0.097(-0.17,-0.025)	-0.098(-0.17,-0.026)	0.842(0.739,0.932)	-0.14(-0.243,-0.037)	-0.14(-0.243,-0.037)	0.785(0.692,0.869)	-0.054(-0.116,0.009)	-0.097(-0.172,-0.021)
CSF Aβ42/Aβ40	0.893(0.84,0.94)	ref	-0.027(-0.053,0)	0.787(0.683,0.877)	ref	-0.049(-0.095,-0.002)	0.987(0.959,1)	ref	-0.001(-0.002,0.001)	0.982(0.943,1)	ref	0(0,0)	0.839(0.76,0.907)	ref	-0.043(-0.085,-0.001)
CSF p-tau181/Aβ42	0.92(0.873,0.96)	0.027(0,0.053)	ref	0.836(0.74,0.921)	0.049(0.002,0.095)	ref	0.988(0.962,1)	0.001(-0.001,0.002)	ref	0.982(0.943,1)	0(0,0)	ref	0.882(0.808,0.943)	0.043(0.001,0.085)	ref
Two-cutoff approach
	Accuracy			PPV			NPV			Sensitivity			Specificity
	Mean	Difference 1	Difference 2	Mean	Difference 1	Difference 2	Mean	Difference 1	Difference 2	Mean	Difference 1	Difference 2	Mean	Difference 1	Difference 2
plasma p-tau217	0.936(0.894,0.972)	0.032(-0.026,0.09)	0.016(-0.045,0.077)	0.88(0.796,0.952)	0.051(-0.064,0.165)	0.022(-0.096,0.14)	0.976(0.937,1)	0.024(-0.033,0.082)	0.01(-0.041,0.061)	0.965(0.907,1)	0.035(-0.035,0.105)	0.018(-0.017,0.052)	0.925(0.869,0.977)	0.022(-0.036,0.079)	0.022(-0.036,0.079)
plasma p-tau181	0.922(0.868,0.961)	0.018(-0.047,0.083)	0.002(-0.063,0.068)	0.862(0.763,0.947)	0.033(-0.095,0.162)	0.005(-0.124,0.134)	0.972(0.928,1)	0.02(-0.042,0.082)	0.006(-0.051,0.063)	0.965(0.907,1)	0.035(-0.035,0.105)	0.018(-0.017,0.052)	0.914(0.855,0.966)	0.011(-0.043,0.065)	0.011(-0.043,0.065)
plasma p-tau217/Aβ42	0.931(0.89,0.972)	0.027(-0.029,0.082)	0.011(-0.049,0.072)	0.869(0.781,0.95)	0.04(-0.068,0.148)	0.012(-0.105,0.129)	0.976(0.935,1)	0.024(-0.035,0.083)	0.01(-0.043,0.063)	0.965(0.907,1)	0.035(-0.035,0.105)	0.018(-0.017,0.052)	0.914(0.846,0.969)	0.011(-0.037,0.059)	0.011(-0.037,0.059)
plasma p-tau181/Aβ42	0.92(0.876,0.964)	0.015(-0.049,0.079)	0(-0.061,0.06)	0.867(0.771,0.954)	0.038(-0.09,0.166)	0.011(-0.109,0.131)	0.954(0.905,0.989)	0.002(-0.058,0.063)	-0.014(-0.074,0.046)	0.93(0.857,0.983)	0(-0.084,0.084)	-0.018(-0.076,0.041)	0.925(0.867,0.976)	0.022(-0.028,0.071)	0.022(-0.028,0.071)
plasma Aβ42/40	0.873(0.797,0.937)	-0.031(-0.116,0.054)	-0.047(-0.131,0.038)	0.738(0.562,0.895)	-0.091(-0.276,0.095)	-0.116(-0.303,0.071)	0.942(0.873,1)	-0.009(-0.086,0.068)	-0.024(-0.095,0.047)	0.947(0.882,1)	0.018(-0.074,0.109)	0(-0.084,0.084)	0.925(0.863,0.976)	0.022(-0.046,0.089)	0.022(-0.046,0.089)
CSF Aβ42/Aβ40	0.904(0.853,0.949)	ref	-0.016(-0.08,0.048)	0.829(0.722,0.92)	ref	-0.03(-0.162,0.102)	0.952(0.9,0.989)	ref	-0.014(-0.076,0.048)	0.93(0.86,0.984)	ref	-0.018(-0.078,0.043)	0.903(0.839,0.958)	ref	0(0,0)
CSF p-tau181/Aβ42	0.92(0.873,0.96)	0.016(-0.048,0.08)	ref	0.857(0.765,0.938)	0.028(-0.104,0.16)	ref	0.965(0.922,1)	0.013(-0.049,0.075)	ref	0.947(0.881,1)	0.018(-0.043,0.078)	ref	0.903(0.839,0.958)	0(0,0)	ref
A+T+ (n=53) vs.others (A-T-, A-T+, A+T-) (n=80)
Single-cutoff approach
	Accuracy			PPV			NPV			Sensitivity			Specificity
	Mean	Difference 1	Difference 2	Mean	Difference 1	Difference 2	Mean	Difference 1	Difference 2	Mean	Difference 1	Difference 2	Mean	Difference 1	Difference 2
plasma p-tau217	0.91(0.865,0.955)	0.008(-0.046,0.061)	-0.023(-0.067,0.022)	0.836(0.742,0.922)	0.033(-0.052,0.117)	-0.019(-0.091,0.053)	0.973(0.931,1)	-0.027(-0.065,0.01)	-0.027(-0.065,0.01)	0.962(0.904,1)	-0.038(-0.088,0.012)	-0.038(-0.088,0.012)	0.875(0.8,0.938)	0.037(-0.045,0.12)	-0.012(-0.078,0.053)
plasma p-tau181	0.887(0.835,0.94)	-0.015(-0.07,0.04)	-0.045(-0.095,0.005)	0.828(0.724,0.923)	0.025(-0.052,0.102)	-0.027(-0.1,0.046)	0.935(0.873,0.986)	-0.065(-0.121,-0.009)	-0.065(-0.121,-0.009)	0.906(0.818,0.98)	-0.094(-0.172,-0.017)	-0.094(-0.172,-0.017)	0.875(0.805,0.943)	0.037(-0.035,0.11)	-0.012(-0.076,0.051)
plasma p-tau217/Aβ42	0.932(0.887,0.97)	0.03(-0.026,0.086)	0(-0.047,0.047)	0.892(0.808,0.965)	0.089(0.001,0.176)	0.037(-0.038,0.112)	0.962(0.918,1)	-0.038(-0.08,0.004)	-0.038(-0.08,0.004)	0.943(0.875,1)	-0.057(-0.117,0.004)	-0.057(-0.117,0.004)	0.925(0.864,0.975)	0.088(0.009,0.166)	0.038(-0.026,0.101)
plasma p-tau181/Aβ42	0.88(0.827,0.932)	-0.023(-0.075,0.03)	-0.053(-0.105,-0.001)	0.803(0.698,0.903)	0(-0.074,0.073)	-0.052(-0.13,0.027)	0.946(0.889,0.987)	-0.054(-0.105,-0.003)	-0.054(-0.105,-0.003)	0.925(0.854,0.983)	-0.075(-0.145,-0.006)	-0.075(-0.145,-0.006)	0.85(0.773,0.923)	0.012(-0.059,0.084)	-0.037(-0.109,0.034)
plasma Aβ42/40	0.797(0.729,0.865)	-0.105(-0.164,-0.046)	-0.135(-0.199,-0.072)	0.704(0.587,0.812)	-0.1(-0.175,-0.024)	-0.151(-0.243,-0.059)	0.884(0.811,0.955)	-0.116(-0.19,-0.042)	-0.116(-0.19,-0.042)	0.849(0.75,0.941)	-0.151(-0.245,-0.057)	-0.151(-0.245,-0.057)	0.762(0.671,0.85)	-0.075(-0.151,0.001)	-0.125(-0.213,-0.037)
CSF Aβ42/Aβ40	0.902(0.85,0.947)	ref	-0.03(-0.058,-0.002)	0.804(0.707,0.894)	ref	-0.052(-0.1,-0.003)	1(1,1)	ref	0(0,0)	1(1,1)	ref	0(0,0)	0.838(0.756,0.915)	ref	-0.05(-0.097,-0.003)
CSF p-tau181/Aβ42	0.932(0.887,0.97)	0.03(0.002,0.058)	ref	0.855(0.767,0.934)	0.052(0.003,0.1)	ref	1(1,1)	0(0,0)	ref	1(1,1)	0(0,0)	ref	0.887(0.816,0.95)	0.05(0.003,0.097)	ref
Two-cutoff approach
	Accuracy			PPV			NPV			Sensitivity			Specificity
	Mean	Difference 1	Difference 2	Mean	Difference 1	Difference 2	Mean	Difference 1	Difference 2	Mean	Difference 1	Difference 2	Mean	Difference 1	Difference 2
plasma p-tau217	0.936(0.888,0.976)	0.011(-0.042,0.064)	0.004(-0.055,0.063)	0.889(0.796,0.964)	0.01(-0.089,0.109)	0.01(-0.108,0.128)	0.973(0.925,1)	0.014(-0.033,0.06)	-0.001(-0.054,0.052)	0.962(0.904,1)	0.019(-0.064,0.102)	0(-0.051,0.051)	0.925(0.867,0.975)	0(-0.068,0.068)	0.013(-0.051,0.076)
plasma p-tau181	0.92(0.866,0.964)	-0.005(-0.072,0.061)	-0.013(-0.077,0.052)	0.852(0.754,0.939)	-0.027(-0.149,0.095)	-0.027(-0.154,0.1)	0.983(0.943,1)	0.024(-0.032,0.08)	0.01(-0.039,0.059)	0.981(0.941,1)	0.038(-0.037,0.112)	0.019(-0.018,0.056)	0.9(0.833,0.962)	-0.025(-0.084,0.034)	-0.012(-0.067,0.042)
plasma p-tau217/Aβ42	0.946(0.899,0.984)	0.021(-0.04,0.082)	0.013(-0.042,0.069)	0.892(0.8,0.966)	0.013(-0.109,0.136)	0.014(-0.091,0.119)	0.986(0.952,1)	0.027(-0.027,0.08)	0.013(-0.031,0.057)	0.981(0.941,1)	0.038(-0.037,0.112)	0.019(-0.018,0.056)	0.925(0.864,0.975)	0(-0.06,0.06)	0.013(-0.042,0.067)
plasma p-tau181/Aβ42	0.926(0.876,0.967)	0.001(-0.06,0.061)	-0.007(-0.071,0.057)	0.9(0.804,0.979)	0.022(-0.074,0.118)	0.019(-0.103,0.141)	0.944(0.887,0.987)	-0.015(-0.086,0.057)	-0.029(-0.094,0.036)	0.925(0.854,0.983)	-0.019(-0.117,0.079)	-0.038(-0.109,0.034)	0.938(0.881,0.987)	0.012(-0.041,0.066)	0.025(-0.034,0.084)
plasma Aβ42/40	0.857(0.771,0.929)	-0.068(-0.161,0.026)	-0.075(-0.165,0.015)	0.722(0.536,0.885)	-0.157(-0.357,0.044)	-0.159(-0.351,0.033)	0.933(0.851,1)	-0.025(-0.111,0.06)	-0.04(-0.123,0.043)	0.943(0.875,1)	0(-0.09,0.09)	-0.019(-0.101,0.063)	0.912(0.848,0.966)	-0.013(-0.084,0.059)	0(-0.075,0.075)
CSF Aβ42/Aβ40	0.925(0.875,0.967)	ref	-0.007(-0.069,0.055)	0.879(0.775,0.96)	ref	-0.004(-0.129,0.121)	0.959(0.906,1)	ref	-0.015(-0.074,0.044)	0.943(0.872,1)	ref	-0.019(-0.083,0.046)	0.925(0.863,0.975)	ref	0.013(-0.012,0.037)
CSF p-tau181/Aβ42	0.932(0.887,0.97)	0.007(-0.055,0.069)	ref	0.88(0.787,0.954)	0.001(-0.124,0.126)	ref	0.973(0.931,1)	0.014(-0.044,0.073)	ref	0.962(0.902,1)	0.019(-0.046,0.083)	ref	0.912(0.848,0.966)	-0.013(-0.037,0.012)	ref
